# Supplementary material for: Virtual Embodiment Using 180° Stereoscopic Video
Source: Front Psychol. 2020 Jul 7;11:1229. doi: 10.3389/fpsyg.2020.01229 (PMC7358537; doi:10.3389/fpsyg.2020.01229)
Supplement: Supplementary file 1 [file Table_1.XLSX]

## Sheet: Dataset
condition (1=v7, 0=v25)	sex (1=male, 2=female)	age	nationality	Have you ever experienced Virtual Reality before? (1=never, 2=once or twice, 3 = frequent VR user)	VRBody (1=not at all, 5=very much)	Mirror (1=not at all, 5=very much)	TwoBodies (1=not at all, 5=very much)	TwoBodies_R (reverse coded)	Connect (1=not at all, 5=very much)	estimated time in VR in seconds	TimeOverestimate (estimated duration - actual duration)
1	1	25	Morrocan	1	5	1	1	5	1	480	300
1	1	20	turkish	2	4	4	1	5	3	453	273
1	2	23	American	1	2	4	1	5	2	330	150
1	1	21	cabada	3	4	3	4	2	3	600	420
1	2	21	American	2	4	4	1	5	4	725	545
1	2	27	American/Israeli	2	2	1	1	5	3	690	510
1	2	21	spanish	2	3	1	4	2	4	227	47
1	2	19	French	2	3	2	1	5	2	210	30
1	2	20	French	1	4	1	3	3	3	600	420
1	1	23	South-African	2	5	1	4	2	5	180	0
1	2	26	Argentinian	2	3	3	5	1	5	525	345
1	2	23	Uruguay	2	5	3	3	3	4	110	-70
1	1	31	usa	2	3	2	4	2	3	300	120
1	2	19	Spain	2	2	3	1	5	5	934	754
1	2	21	American	2	4	3	4	2	5	300	120
1	2	22	American	1	4	2	3	3	2	270	90
1	1	28	Dutch	1	3	2	2	4	1	300	120
1	1	26	Israeli	1	3	4	2	4	3	600	420
1	1	25	isreali	2	4	2	3	3	3	240	60
1	2	24	israeli	1	3	1	4	2	2	603	423
1	1	26	israeli	2	4	2	4	2	2	240	60
1	1	26	Israeli	3	2	4	2	4	2	375	195
1	2	21	Israeli	2	5	3	4	2	4	330	150
1	1	23	American-Israeli	2	3	1	2	4	2	330	150
1	2	24	Israeli	2	3	1	3	3	1	300	120
1	2	24	Israeli, Swedish	2	4	2	4	2	4	300	120
1	2	23	Israeli	1	3	3	3	3	3	225	45
1	2	26	israeli	1	3	4	4	2	4	900	720
1	1	28	israeli	2	5	2	3	3	4	600	420
1	2	26	Dutch/Israeli	2	5	4	5	1	5	210	30
1	2	21	Israeli	2	4	3	3	3	3	600	420
1	1	28	israel	2	1	2	1	5	1	300	120
1	2	19	Palestinian-Israeli	2	4	5	3	3	2	205	25
0	1	28	Ivorian	2	3	2	5	1	3	300	120
0	1	21	French	1	4	3	5	1	4	360	180
0	2	20	Mexican	1	4	5	1	5	5	180	0
0	1	22	American	2	5	4	2	4	2	210	30
0	2	22	french	2	5	2	3	3	5	300	120
0	1	21	Swiss	1	4	3	1	5	4	270	90
0	1	30	american/israeli (international program)	3	4	2	2	4	2	420	240
0	1	26	French	2	4	3	2	4	4	330	150
0	1	27	Russian / Isaraeli	2	4	5	3	3	4
0	1	25	Israeli and Swedish	2	4	1	1	5	5	255	75
0	2	21	polish	2	5	5	3	3	4	210	30
0	2	20	American-Israeli (international program)	1	4	1	4	2	2	300	120
0	1	28	American-Israeli (international student)	2	4	3	2	4	3	300	120
0	1	23	Jewish	1	4	4	2	4	4	445	265
0	2	22	American-Israeli (international program)	2	5	1	1	5	5	300	120
0	1	21	american	2	1	1	2	4	2	330	150
0	1	26	israeli	1	3	2	4	2	3	330	150
0	2	27	Israel	2	2	1	4	2	1	160	-20
0	1	24	israeli	2	4	4	2	4	4	240	60
0	2	21	israeli	2	5	3	3	3	4	330	150
0	2	23	Israel	1	5	4	2	4	3	300	120
0	1	23	Isreal	2	4	4	3	3	5	330	150
0	1	28	Israeli	2	3	3	2	4	4	300	120
0	2	22	jewish	2	4	2	4	2	2	300	120
0	2	22	Israeli	1	4	2	1	5	3	300	120
0	2	25	israeli	1	3	1	1	5	2	180	0
0	2	28	israeli	2	2	2	3	3	4	120	-60
0	2	22	israeli	1	5	3	4	2	2	270	90
0	2	22	Israeli	2	5	1	1	5	4	330	150
0	1	24	Israeli	2	3	1	1	5	2	330	150
0	1	25	Israel	1	5	4	3	3	3	600	420
0	2	21	israel	1	3	2	4	2	4	200	20
0	1	23	israeli	1	3	4	3	3	4	270	90
0	1	25	israeli	1	5	4	2	4	4	270	90
0	2	23	Israeli	1	1	2	1	5	1	320	140
0	2	22	israeli	2	2	2	4	2	3	450	270
0	2	21	Israel	1	5	4	1	5	4	210	30
0	1	25	Israeli	1	3	2	3	3	2	180	0
0	2	22	israel	1	1	2	1	5	1	600	420
0	1	24	Israeli	2	4	1	3	3	4	755	575
0	2	23	isreal	1	4	4	4	2	2	600	420
0	2	22	israeli	2	4	2	1	5	3	210	30
0	1	24	israeli	2	5	4	2	4	4	390	210
0	1	26	israel	2	5	4	2	4	5	330	150
0	2	22	israel	1	2	3	4	2	3	330	150
0	1	24	israel	2	4	4	1	5	3	300	120
0	2	23	isreali	2	5	4	1	5	4	150	-30
0	2	21	Israeli	1	2	2	4	2	2	210	30
0	2	21	israeli	1	4	1	1	5	3	300	120
0	1	24	israeli	2	4	4	1	5	5	300	120
